# Supplementary material for: Olfactory Testing and Gray Matter Volume: A Combined Approach to Predict the Conversion to Alzheimer
Source: Brain Sci. 2025 Mar 15;15(3):310. doi: 10.3390/brainsci15030310 (PMC11940542; doi:10.3390/brainsci15030310)
Supplement: Supplementary file 1 [file brainsci-15-00310-s001.zip]

Archive with 1 entries (1 files):
- brainsci-3510494-supplementary.pdf
